# Supplementary material for: Assessment in Work Productivity and the Relationship with Cognitive Symptoms (AtWoRC): primary analysis from a Canadian open-label study of vortioxetine in patients with major depressive disorder (MDD)
Source: CNS Spectr. 2019 Jun;24(3):338–47. doi: 10.1017/S1092852918000913 (PMC6676443; doi:10.1017/S1092852918000913)
Supplement: Supplementary file 1 [file S1092852918000913sup.zip]

Archive with 3 entries (3 files):
- /S1092852918000913sup001.docx
- /S1092852918000913sup002.docx
- /S1092852918000913sup003.tif
